# Supplementary material for: Zinc defends against Parthanatos and promotes functional recovery after spinal cord injury through SIRT3‐mediated anti‐oxidative stress and mitophagy
Source: CNS Neurosci Ther. 2023 Apr 17;29(10):2857–72. doi: 10.1111/cns.14222 (PMC10493669; doi:10.1111/cns.14222)
Supplement: Supplementary file 1 — Appendix S1: [file CNS-29-2857-s001.zip]

Archive with 2 entries (2 files):
- CNS_14222_Fig.S1.tif
- CNS_14222_Supplemental Files.pdf
